# Supplementary material for: Phylogenetic relationships and genetic differentiation of two Salamandrella species as revealed via COI gene from Northeastern China
Source: PLoS One. 2024 Feb 14;19(2):e0298221. doi: 10.1371/journal.pone.0298221 (PMC10866476; doi:10.1371/journal.pone.0298221)
Supplement: S1 Data — (ZIP) [file pone.0298221.s006.zip]

Archive with 2 entries (1 files):
- S1_Data/
- S1_Data/S1_Data.rar
